# Supplementary material for: Reporting of somatic variants in clinical cancer care: recommendations of the Swiss Society of Molecular Pathology
Source: Virchows Arch. 2024 Oct 23;485(6):1033–9. doi: 10.1007/s00428-024-03951-0 (PMC11666653; doi:10.1007/s00428-024-03951-0)
Supplement: Supplementary file 1 — Supplementary file1 (XLSX 37 KB) [file 428_2024_3951_MOESM1_ESM.xlsx]

## Sheet: Table S1
General Information
Information	G1	G7	G9	G3	G4	G2	G5	G10	G8	G6
Hospital name					x	x	x	x	x
Ref. doctor		x				x	x	x	x
Pathogenicity, calculations and scores expl.	x		x		x
Other (once)	Ref to ESPQA
Patient Information
Information	G1	G7	G9	G3	G4	G2	G5	G10	G8	G6
Patient ID		x			x	x		x
Name							x		x	x
Gender	x			x	x		x	x
Age	x			x	x		x
Birth date		x						x	x	x
Clinical indication or diagnosis	x	x		x	x	x	x	x	x	x
Others (once)	Address, workflow name
Sample Information
Information	G1	G7	G9	G3	G4	G2	G5	G10	G8	G6
Sample type						x	x		x
Sample ID		x	x	x		x	x	x	x	x
Lab ID		x	x			x	x	x
Sampling date						x	x		x
Tumor cells %	x	x (>50%)	x	x	x			x	x
Min tumor cells %	20
Others (once)	Specimen site, operators name, extraction date
General Sequencing Information
Information	G1	G7	G9	G3	G4	G2	G5	G10	G8	G6
Request date		x	x			x		x	x	x
Results date		x	x		x	x	x	x	x	x
Technology used (NGS)	x	x	x	x		x	x	x	x
Tech. limitations: content to be defined			x				x	x	x
Software used, and version			x	x			x		x
Ref genome		GRCh38/hg38	hg19			GRCh37/hg19	GRCh37/hg19
DBs used: if used, give the ID or version		1000G, dbSNP, ClinVar, COSMIC		COSMIC, ClinVar			IARC
Invest. Genes: link to commercial panel, list publically available somewhere if custom	Nb	List	Nb (+link panel)	List		List (+exon)	List	List	List
Sequencer		x	x		x	x	x		x
Panel	x	x	x	x	x			x	x
Panel version	x	x	x		x			x	x
Nb amplicons/panel	Once	x						x
Nb mutations/panel			x						x
Min AF: add to technical section		0.05		0.04		0.05	0.05
Nb mapped reads	x
Mean depth	x
Mean coverage			x (+qual.)				x	x
Median coverage			x
Q95 coverage			x
Depth<100X (%)							x
Others (once)	Mutational burden, research use, panel uniformity (%), allele source (hot spot or other), disclaimer
Additional note				Filter criteria
Variant Information
Information	G1	G7	G9	G3	G4	G2	G5	G10	G8	G6
HGVS.p	x	x	x	x	x	x	x	x	x	x
HGVS.c		x	x	x	x			x	x	x
Frequency	x	x	x	x	x	x	x	x	x (not all)	x
MAF								x
Chr position					x				x	x
Info in disease						x	x
Exon	x (not all)	x					x (not all)	x	x
Gene coverage			x	x?					x
Variant coverage		x		x?					x	x
Quality			Score						x
GenBank transcript				x	x	x	x	x	x	x
Ensembl transcript			x
dbSNP ID		x				x				x
COSMIC ID		x		x		x		x	x	x
ClinVar ID	Link (not all)			x	x (not all)
Eval. pathogenicity	x	No, link MyCancerGenome	Score	Yes, link MyCancerGenome	x	x		x (not all)		x (not all)
Pop. variant								x
Drug response		x	x	x	x (+confidence)					x
Clin. trials/invest. therapies					x (+confidence)
Ref. papers					x	x
List of all variants (incl. <5%)					x			x
Others (once)	Modification type, modification length, ref/var, region name

## Sheet: Table S2
	Mandatory			Controlled
SAMPLE INFORMATION	Yes	No	%yes	Yes	No	%yes
Patient full name	14	2	0.875	5	11	0.3125		Two-thirds majority for YES
Patient date of birth	16	0	1	7	9	0.4375		Two-thirds majority for NO
Patient gender	13	1	0.928571	6	10	0.375
Name of the clinician who ordered the test	11	5	0.6875	5	11	0.3125
Clinical indication or diagnostic	12	4	0.75	5	11	0.3125
Sample description [Primary tumor site, primary tumor or metastasis, unknown primary, specimen site]	15	1	0.9375	8	8	0.5
Sample ID [A label or number uniquely identifying the sample]	16	0	1	7	9	0.4375
Sample type [Fresh, frozen, FFPE, …]	15	1	0.9375	6	10	0.375
Sampling date [Date of the biopsy or surgery]	15	1	0.9375	6	10	0.375
Tumor cellularity [Percentage of tumor cells in the sample as estimated by histology or another method]	13	3	0.8125	7	9	0.4375
	Mandatory			Controlled
SEQUENCING INFORMATION	Yes	No	%yes	Yes	No	%yes
Technology used for sequencing [Illumina, IonTorrent and in addition Capture, Haloplex, Amplicon]	14	2	0.875	8	8	0.5
Panel name and version [The regions covered by the panel should be detailed or available through a link or upon request]	15	1	0.9375	9	7	0.5625
Software used and version [Any software used to call, filter and annotate the variants. If public databases are mentioned in the report then the version used should be reported here]	12	4	0.75	6	10	0.375
Reference genome (hg19/hg38, use of alternative loci)	11	5	0.6875	8	8	0.5
Technical limitations [Information whether some alterations cannot be found with the method]	13	3	0.8125	5	11	0.3125
List of filters applied on raw variants. [Allelic frequency, the size of an insertion/deletion or the presence in the general population]	11	5	0.6875	4	12	0.25
Quality scores [Set of quality measures (for instance, coverage or average read depth) and their respective thresholds (if quantitative)]	8	8	0.5	5	11	0.3125
	Mandatory			Controlled
REPORTED VARIANTS	Yes	No	%yes	Yes	No	%yes
Synonymous and non-coding variants (except for splice site mutations and relevant regulatory regions such as promoters) and variants present in >1% of the general population unless proven somatic (i.e. in case of tumor-normal matched sequencing) are absent from this table [Table containing all somatic and non-silent variants]	8	7	0.533333	8	7	0.533333
List or table of all variants of clinical importance [i.e the pathogenic and actionable ones.]	14	1	0.933333	8	6	0.571429
Table containing all variants from the variant caller, including germline, synonymous, low frequency, etc... [Complete list of variants]	2	13	0.133333	4	11	0.266667
Indication whether the somatic status of a variant is dubious, i.e. it can potentially be a germline variant [Validity of the somatic status]	7	8	0.466667	9	6	0.6
HGVS.c	13	2	0.866667	13	2	0.866667
HGVS.p	14	1	0.933333	13	2	0.866667
Reference transcript and version [RefSeq, LRG, or Ensembl]	13	2	0.866667	12	3	0.8
Allelic frequency in the sample	13	2	0.866667	8	7	0.533333
Pathogenicity [Indication whether the variant is involved in the tumorigenesis process (5-class system)]	11	4	0.733333	11	4	0.733333
Actionability [Indication whether there are treatment recommendations based on this variant. The system used has to be clearly defined (OncoKB actionability categories, AMP/ASCO/CAP 4-tier system)]	5	10	0.333333	7	8	0.466667
Functional impact [Effect of the variant on the biological function of the gene in the context of the disease]	4	11	0.266667	4	10	0.285714
Reports of negative results [Absence of mutation for a given gene. If done, then it has to be reported along with the information whether the whole gene is covered by the assay or only specific regions]	7	8	0.466667	8	7	0.533333
Genomic position [Position on the reference locus or chromosome (e.g. chr7:123456 or LRG_1:123456)]	6	9	0.4	12	3	0.8
Exon where the mutation is located [Exon number (it has to be mentioned somewhere if only coding exons are counted or not)]	6	9	0.4	9	6	0.6
dbSNP	6	9	0.4	8	7	0.533333
COSMIC	6	9	0.4	8	7	0.533333
ClinVar	9	6	0.6	8	7	0.533333
Quality score for each mutation [Read depth or else]	7	8	0.466667	5	10	0.333333
	Mandatory			Controlled
MUTATIONAL PROFILES (SIGNATURES & TMB)	Yes	No	%yes	Yes	No	%yes
The result is given as a number (mutations per Mb) and with the possible addition of a classification (for instance high, low or average)	13	2	0.866667	8	7	0.533333
TMB [Which mutations are included: SNVs vs indels (up to what size), coding vs non-coding ?]	11	4	0.733333	5	10	0.333333
TMB [Are germline mutations removed by filtering variants present in the general population or through a matched non-tumoral tissue ? (It has been reported that the use of public databases overestimates the TMB with respect to matched exome data.)]	11	4	0.733333	4	11	0.266667
TMB [If a classification is given (high/low), a threshold has to be clearly defined ?]	13	2	0.866667	6	9	0.4
TMB [Description of the method/algorithm used to compute the TMB ?]	9	6	0.6	5	10	0.333333
Size of the panel ?	12	3	0.8	7	8	0.466667
A reference to the set of profiles or signatures is mentioned	5	9	0.357143	2	12	0.142857
A p-value is provided [i.e. probability that we observe a match with this signature by chance]	5	9	0.357143	2	12	0.142857
	Mandatory			Controlled
OTHERS	Yes	No	%yes	Yes	No	%yes
List of all regions insufficiently covered by the analysis and where no variant calling was made	6	7	0.461538	2	11	0.153846
Treatment recommendation considering the whole analysis	0	13	0	1	12	0.0769231
Clinical trials	0	13	0	2	11	0.153846
Reference to scientific literature	1	12	0.0769231	0	13	0
Intended for non specialists [Short summary of the analysis and the relevant results ]	2	11	0.153846	2	11	0.153846

## Sheet: Table S3
Questions	Answers
Q1. Is it mandatory to have some kind of global sequencing quality scores in the report and their respective thresholds (for instance coverage or average read depth)?
Yes	5	0.555556		Two-thirds majority for YES
No	4	0.444444		Two-thirds majority for NO
Do not discuss this topic in the guideline	0	0
Q2. Is it mandatory to have a table containing all somatic and protein-coding variants, irrespective of pathogenicity and actionability?
Yes	4	0.444444
Yes with the exception of POLE and MSI tumors (and other cases to be defined)	1	0.111111
No	4	0.444444
Do not discuss this topic in the guideline	0	0
Q3. Should negative results (absence of mutation) always be reported?
Yes	0	0
Yes but only in some specific tumor entity or only for some specific genes	7	0.777778
No	1	0.111111
No but only if the list of covered regions/genes is explicitly described (indirect reporting)	1	0.111111
Do not discuss this topic in the guideline	0	0
Q4. Is it mandatory to have a list of the regions insufficiently covered by the sequencing (if any)?
Yes	4	0.444444
No	5	0.555556
Do not discuss this topic in the guideline	0	0
Q5. Is it mandatory to mention if a variant is of potential germline origin?
Yes	1	0.111111
Yes but with restrictions	6	0.666667
No	0	0
No, but there needs to be a paragraph stating that the technique cannot determine whether a variant is somatic or germline	2	0.222222
Do not discuss this topic in the guideline	0	0
Q6. Is it mandatory to put the full genomic position of each variant? (Assuming that there is already an HGVS.c with the reference)
Yes	3	0.333333
No	6	0.666667
Do not discuss this topic in the guideline	0	0
Q7. Is it mandatory to mention the exon number in which the mutation is located?
Yes	4	0.444444
No	5	0.555556
Do not discuss this topic in the guideline	0	0
Q8. Is it mandatory to have quality scores for each variants (such as read depth)?
Yes	4	0.444444
No	5	0.555556
Do not discuss this topic in the guideline	0	0
Q9. Is it mandatory to have for each variant a reference to public databases if present (such as COSMIC, dbSNP, ClinVar, or OncoKB)
Yes	4	0.444444
No	5	0.555556
Do not discuss this topic in the guideline	0	0
Q10. If a TMB or any other score is computed (such as mutational signatures), is it mandatory to describe the algorithm/method?
Yes	8	0.888889
No	1	0.111111
Do not discuss this topic in the guideline	0	0
Q11. Actionability (to be further discussed) - multiple choices possible	Yes	No	%Yes
We endorse the ESCAT scheme (Tier I, II, III, IV, V, X)	0	9	0
We propose a "simplified" ESCAT scheme (to be defined)	2	7	0.222222
We endorse the ASCO scheme (Tier IA, IB, IIC, IID, III, IV)	1	8	0.111111
We propose a "simplified" ASCO scheme (to be defined)	5	4	0.555556
We do not recommend any scheme on the basis that they are currently not feasible in practice	1	8	0.111111
We recommend to assess the actionability only for some genes or mutations	6	3	0.666667

## Sheet: Counts
				Basic patient information [Full name][Scale 1]	Basic patient information [Full name][Scale 2]	Basic patient information [Date of birth][Scale 1]	Basic patient information [Date of birth][Scale 2]	Basic patient information [Sex][Scale 1]	Basic patient information [Sex][Scale 2]	_Comments	Name of the clinician who ordered the test [Clinician's name][Scale 1]	Name of the clinician who ordered the test [Clinician's name][Scale 2]	_Comments	Clinical indication or diagnostic [Clinical indication/diagnostic][Scale 1]	Clinical indication or diagnostic [Clinical indication/diagnostic][Scale 2]	_Comments	Sample description [Primary tumor site, primary tumor or metastasis, unknown primary, specimen site][Scale 1]	Sample description [Primary tumor site, primary tumor or metastasis, unknown primary, specimen site][Scale 2]	_Comments	Sample ID [A label or number uniquely identifying the sample][Scale 1]	Sample ID [A label or number uniquely identifying the sample][Scale 2]	_Comments	Sample type [Fresh, frozen, FFPE, …][Scale 1]	Sample type [Fresh, frozen, FFPE, …][Scale 2]	_Comments	Sampling date [Date of the biopsy or surgery][Scale 1]	Sampling date [Date of the biopsy or surgery][Scale 2]	_Comments	Tumor cellularity [Percentage of tumor cells in the sample as estimated by histology or another method][Scale 1]	Tumor cellularity [Percentage of tumor cells in the sample as estimated by histology or another method][Scale 2]	_Comments	Technology used for sequencing [Illumina, IonTorrent and in addition Capture, Haloplex, Amplicon][Scale 1]	Technology used for sequencing [Illumina, IonTorrent and in addition Capture, Haloplex, Amplicon][Scale 2]	_Comments	Panel name and version [The regions covered by the panel should be detailed or available through a link or upon request][Scale 1]	Panel name and version [The regions covered by the panel should be detailed or available through a link or upon request][Scale 2]	_Comments	Software used and version [Any software used to call, filter and annotate the variants. If public databases are mentioned in the report then the version used should be reported here][Scale 1]	Software used and version [Any software used to call, filter and annotate the variants. If public databases are mentioned in the report then the version used should be reported here][Scale 2]	_Comments	Reference genome (hg19/hg38, use of alternative loci) [Reference genome][Scale 1]	Reference genome (hg19/hg38, use of alternative loci) [Reference genome][Scale 2]	_Comments	Technical limitations [Information whether some alterations cannot be found with the method][Scale 1]	Technical limitations [Information whether some alterations cannot be found with the method][Scale 2]	_Comments	List of filters applied on raw variants. [Allelic frequency, the size of an insertion/deletion or the presence in the general population][Scale 1]	List of filters applied on raw variants. [Allelic frequency, the size of an insertion/deletion or the presence in the general population][Scale 2]	_Comments
				NOT mandatory	Free	Mandatory	Controlled	Mandatory	Controlled		NOT mandatory	Free		Mandatory	Controlled		Mandatory	Controlled		Mandatory	Controlled		Mandatory	Controlled		Mandatory	Free		Mandatory	Controlled		Mandatory	Free		Mandatory	Controlled		Mandatory	Controlled		Mandatory	Controlled		Mandatory	Controlled		Mandatory	Controlled
				Mandatory	Controlled	Mandatory	Controlled	NOT mandatory	Free		Mandatory	Controlled		NOT mandatory	Free	Usually diagnosis is set together with the NGS unless NGS is for a relapse or following a progression	Mandatory	Controlled	Controlled vocabulary would be adequate, but may be challenging to implement. Could be proposed by a SPHN driver (SOCIBP, SPO)	Mandatory	Controlled	This should match what is in the patho report	Mandatory	Controlled	Controlled vocabulary put in place via SPHN SOCIBP?	Mandatory	Controlled		Mandatory	Controlled		Mandatory	Free		Mandatory	Free	At the swiss level, a resource should be build to be able to retrieve the panel info in a standardize way	NOT mandatory	Free	In the pathology report, NGS is not different than other results. So, this must follow the same guidelines already in place in the different institution.	Mandatory	Controlled	The reference is not always a genome, it may be a refseq entry. More important is to have the correct HGVS notation.	NOT mandatory	Free	Methods are always chosen for a purpose. If the assay failed, of course it has to be stated!	NOT mandatory	Free	Here reporting on somatic variant is different than reportingon germline. Mandatory for germline, not for somatic
				Mandatory	Free	Mandatory	Free	Mandatory	Free		NOT mandatory	Free		Mandatory	Free		Mandatory	Free		Mandatory	Free		Mandatory	Free		Mandatory	Free		Mandatory	Free		Mandatory	Free		Mandatory	Free		Mandatory	Free		NOT mandatory	Free		Mandatory	Free		Mandatory	Free
				Mandatory	Controlled	Mandatory	Controlled	Mandatory	Controlled		Mandatory	Controlled	Ideally based on a coded value connected to a database of authorized clinicians	Mandatory	Controlled	Something like a synoptic reporting approach has been shown to reduce variability	Mandatory	Controlled		Mandatory	Controlled		Mandatory	Controlled		Mandatory	Controlled		Mandatory	Controlled		Mandatory	Controlled		Mandatory	Controlled		Mandatory	Controlled		Mandatory	Controlled		Mandatory	Free		Mandatory	Controlled
				Mandatory	Free	Mandatory	Free	Mandatory	Free		NOT mandatory	Free		Mandatory	Free		NOT mandatory	Free		Mandatory	Controlled		NOT mandatory	Free		NOT mandatory	Free		NOT mandatory	Free		Mandatory	Controlled		Mandatory	Controlled		Mandatory	Controlled		NOT mandatory	Controlled		NOT mandatory	Free		NOT mandatory	Free
				Mandatory	Controlled	Mandatory	Controlled	Mandatory	Controlled		Mandatory	Controlled		NOT mandatory	Free	I would say it's mandatory, but I know that in practice it does not always work. We regularly receive submissions where the oncologist/pathologist writes: do what is necessary e.g. for urothelial carcinoma.	Mandatory	Controlled		Mandatory	Controlled		Mandatory	Controlled		Mandatory	Controlled		Mandatory	Controlled		Mandatory	Controlled		Mandatory	Controlled		Mandatory	Controlled		Mandatory	Controlled		Mandatory	Controlled		Mandatory	Controlled
				Mandatory		Mandatory		Mandatory			Mandatory			Mandatory			Mandatory			Mandatory			Mandatory			Mandatory			NOT mandatory
				Mandatory	Free	Mandatory	Free	Mandatory	Free		Mandatory	Free		Mandatory	Free		Mandatory	Free		Mandatory	Free		Mandatory	Free		Mandatory	Free		Mandatory	Free		Mandatory	Free		Mandatory	Free		Mandatory	Free		Mandatory	Free		Mandatory	Free		Mandatory	Free
				Mandatory		Mandatory		Mandatory			Mandatory			Mandatory			NOT mandatory			Mandatory			Mandatory			Mandatory			Mandatory
				Mandatory	Free	Mandatory	Free	Mandatory	Free		Mandatory	Free		NOT mandatory	Free		Mandatory	Free		Mandatory	Free		Mandatory	Free		Mandatory	Free		NOT mandatory	Free		Mandatory	Controlled		Mandatory	Controlled		Mandatory	Controlled		NOT mandatory	Free		Mandatory	Controlled		NOT mandatory	Free
				Mandatory	Controlled	Mandatory	Controlled	Mandatory	Controlled		Mandatory	Controlled		Mandatory	Controlled		Mandatory	Controlled		Mandatory	Controlled		Mandatory	Controlled		Mandatory	Controlled		NOT mandatory	Controlled		Mandatory	Controlled		Mandatory	Controlled		Mandatory	Controlled		Mandatory	Controlled		Mandatory	Controlled		Mandatory	Controlled
				Mandatory	Free	Mandatory	Free	Mandatory	Free		Mandatory	Free		Mandatory	Free		Mandatory	Free		Mandatory	Free		Mandatory	Free		Mandatory	Free		Mandatory	Free		Mandatory	Free		Mandatory	Free		NOT mandatory	Free		NOT mandatory	Free		Mandatory	Free		Mandatory	Free
				Mandatory	Free	Mandatory	Free	Mandatory	Free		Mandatory	Free		NOT mandatory	Free	This is in the responsibility of the clinician who ordered the test	Mandatory	Free		Mandatory	Free		Mandatory	Free	sufficient if mentionned only in the method section + usually already given by the sample ID	Mandatory	Free		Mandatory	Controlled		Mandatory	Controlled		Mandatory	Controlled		Mandatory	Free		Mandatory	Controlled		Mandatory	Controlled		NOT mandatory	Free
				Mandatory		Mandatory		Mandatory			Mandatory			Mandatory			Mandatory			Mandatory			Mandatory			Mandatory			Mandatory
				Mandatory	Free	Mandatory	Free	Mandatory	Free		NOT mandatory	Free		Mandatory	Free		Mandatory	Free		Mandatory	Free		Mandatory	Free		Mandatory	Free		Mandatory	Free		Mandatory	Free		Mandatory	Free		NOT mandatory	Free		NOT mandatory	Free		Mandatory	Free		Mandatory	Free
				NOT mandatory	Free	Mandatory	Free	Mandatory	Controlled		Mandatory	Controlled		Mandatory	Controlled		Mandatory	Controlled		Mandatory	Controlled		Mandatory	Free		Mandatory	Free		Mandatory	Controlled		Mandatory	Controlled		Mandatory	Controlled		Mandatory	Free		Mandatory	Free		Mandatory	Free		Mandatory	Free
		Mandatory	Yes	14		16		15			12			12			14			16			15			15			12			13			13			10			8			11			9
			No	2		0		1			4			4			2			0			1			1			4			0			0			3			5			2			4
		Controlled	Yes		4		5		5			5			4			6			7			5			4			7			7			8			6			7			5			4
			No		9		8		8			8			9			7			6			8			9			6			6			5			7			6			8			9
[truncated: 93 more columns]
